# Supplementary material for: Genetic Predisposition to Lone Atrial Fibrillation and the Causal Effect on Cardiovascular Diseases: A Mendelian Randomization Study
Source: Biomedicines. 2026 Feb 11;14(2):413. doi: 10.3390/biomedicines14020413 (PMC12938380; doi:10.3390/biomedicines14020413)
Supplement: Supplementary file 1 [file biomedicines-14-00413-s001.zip]

Archive with 1 entries (1 files):
- biomedicines-4093054-supplementary.pdf
